# Supplementary material for: Differential Network-Based Dietary Structure and Type 2 Diabetes Risk: A Prospective Cohort Study Using Food Co-Consumption Networks
Source: Nutrients. 2026 Feb 2;18(3):506. doi: 10.3390/nu18030506 (PMC12899873; doi:10.3390/nu18030506)
Supplement: Supplementary file 1 [file nutrients-18-00506-s001.zip]

Archive with 1 entries (1 files):
- nutrients-4113280-supplementary.pdf
